# Supplementary material for: Effect of 3d Transition Metal Atom Intercalation Concentration on the Electronic and Magnetic Properties of Graphene/MoS2 Heterostructure: A First-Principles Study
Source: Molecules. 2023 Jan 4;28(2):509. doi: 10.3390/molecules28020509 (PMC9864100; doi:10.3390/molecules28020509)
Supplement: Supplementary file 1 [file molecules-28-00509-s001.zip]

Archive with 1 entries (1 files):
- molecules-2106102-supplementary.pdf
